# Supplementary material for: Clustering trunk movements of children and adolescents with neurological gait disorders undergoing robot-assisted gait therapy: the functional ability determines if actuated pelvis movements are clinically useful
Source: J Neuroeng Rehabil. 2023 Jun 3;20:71. doi: 10.1186/s12984-023-01200-0 (PMC10239585; doi:10.1186/s12984-023-01200-0)
Supplement: Supplementary file 2 — Additional file 2: Supplement B. Parameter Settings for all participants. [file 12984_2023_1200_MOESM2_ESM.xlsx]

## Sheet: Sheet1
ID	Height	Age	Weight	Cluster	Speed	Body Weight Support	Guidance Force	Diagnosis	GFAQ	TCMS	TUG	Walking Aid
1	142	12	50	partially stable	1.7	0.19	1	bilateral spastic cerebral palsy	7	37	11.3	ankle-foot ortheses
2	144	10	26	unstable	1	0.17	1	bilateral spastic cerebral palsy	2	3	NA	ankle-foot ortheses
3	157	11	64	unstable	1.9	0.3	1	bilateral spastic cerebral palsy	5	46	16.4	none
4	138	8	41	partially stable	1.4	0.3	1	Medulla blastoma	4	46	NA	none
5	128	8	25	partially stable	1.8	0.1	1	congenital ataxia	5	36	57.6	ankle-foot ortheses
6	119	8	21	unstable	0.9	0.3	1	pontocerebellar hypoplasia	2	28	NA	ankle-foot ortheses
7	143	9	30	partially stable	2.3	0.19	1	prefrontal stroke	9	43	4.9	none
8	159	14	60	stable	2.1	0.09	1	hereditary spastic paralysis	9	49	8	none
9	149	12	48	partially stable	2	0.15	1	cerebellar stroke	10	56	6	insoles
10	147	12	48	stable	1.8	0.3	1	bilateral spastic cerebral palsy	6	37	16.3	ankle-foot ortheses
11	152	13	41	stable	2	0.2	1	dyskinetic cerebral palsy	8	36	12.3	none
12	145	12	36	partially stable	2	0.23	1	bilateral spastic cerebral palsy	9	53	9.7	ankle-foot ortheses
13	126	10	27	stable	2	0.15	1	dystonic cerebral palsy	9	33	6.9	none
14	134	11	25	unstable	1.5	0.27	1	bilateral spastic cerebral palsy	3	14	NA	ankle-foot ortheses
15	151	14	45	stable	2.1	0.13	1	bilateral spastic cerebral palsy	6	21	11.4	ankle-foot ortheses
16	157	12	40	partially stable	2.4	0.12	1	bilateral spastic cerebral palsy	10	38	7	none
17	153	12	50	partially stable	2	0.29	1	bilateral spastic cerebral palsy	5	39	25.7	ankle-foot ortheses
18	146	12	33	partially stable	2	0.3	1	bilateral spastic cerebral palsy	2	8	NA	ankle-foot ortheses
19	178	17	61	stable	3.2	0.07	1	tempoparietal stroke	9	46	7.1	ankle-foot ortheses
20	146	11	43	partially stable	2.1	0.19	1	bilateral spastic cerebral palsy	10	43	5	none
21	130	8	24	unstable	1.9	0.2	1	bilateral spastic cerebral palsy	6	34	7.1	ankle-foot ortheses
22	166	12	70	partially stable	2.2	0.13	1	bilateral spastic cererbral palsy	8	37	13.1	ankle-foot ortheses
23	175	16	52	stable	2.6	0.11	1	hemiparetic spastic cerebral palsy	9	43	9	none
24	148	11	51	unstable	1.9	0.1	1	bilateral spastic cerebral palsy	9	48	8.6	none
25	140	11	28	partially stable	2.1	0.18	1	bilateral spastic cerebral palsy	10	50	5.3	none
26	142	8	30	partially stable	2.1	0.16	1	Polyneuromyopathy	8	58	5	insoles
27	130	9	28	partially stable	1.8	0.21	1	bilateral spastic cerebral palsy	8	28	10.5	ankle-foot ortheses
28	142	12	38	unstable	1.6	0.16	1	Spina bifida	8	29	11.4	ankle-foot ortheses
29	152	10	35	stable	2	0.11	1	Stroke (basal ganglia)	10	38	6	ankle-foot ortheses
30	168	14	59	stable	2.6	0.1	1	bilateral spastic cerebral palsy	10	44	4.3	ankle-foot ortheses
31	165	14	51	unstable	1.3	0.3	1	bilateral spastic cerebral palsy	4	12	NA	ankle-foot ortheses
32	159	15	57	stable	1.9	0.09	1	bilateral spastic cerebral palsy	9	48	21	insoles
33	113	7	20	unstable	1.7	0.26	1	Spina bifida	6	30	23.2	ankle-foot ortheses
34	160	15	45	partially stable	2.2	0.21	1	Spina bifida	6	48	16.9	ankle-foot ortheses
35	165	14	65	stable	2.3	0.07	1	Stroke	9	46	7.8	ankle-foot ortheses
